# Supplementary material for: Investigating possible shared single nucleotide polymorphisms in isolated oral cleft and non-cleft facial morphology
Source: Front Dent Med. 2025 Apr 15;6:1546295. doi: 10.3389/fdmed.2025.1546295 (PMC12037601; doi:10.3389/fdmed.2025.1546295)
Supplement: Supplementary file 1 [file Table1.xls]

## Sheet: Sheet1
Nunber	Tr- G	G-Sn	Tr-Gn	Sn-Gn	N-Gn	Zn-Zn	En-Ex Dir.	En-Ex Esq.	Al-Al	Ls-Li	Ch-Ch	Sn-Ls	Li-Gn	Ratio N-Gn:Sn-Gn (proportion of lower face)	Ratio Tr-G : G-Sn	Ratio G-Sn : Sn-Gn	Ratio Tr-G:Tr-Gg	Ratio G-Sn: Tr-Gn	Ratio Sn-Gn : Tr-Gn	Ratio Sn-Gn :Sn-Ls (upper lip)	Ratio Sn-Gn : Li-Gn (lower lip)	Ratio Tr-Gn : Zn-Zn (Face proportion)	Ratio Ch-Ch: Ls-Li (lip proportion)	Gender Male:1, Female:2	Age	rs708111 -WNT3A	rs1533767 -WNT11	BMP2 rs235768	BMP4 rs17563	RUNX2 rs1200425
1	159	123	441	159	269.02	292	79.31	74.03	78.1	42	110.02	48.04	75.01	1.69195	1.29268	0.773585	0.360544	0.278912	0.360544	3.30974	2.11972	1.51027	2.61952	1	13	AG		A T	A A
2	140	123	398.01	135.01	237	266	59.08	56.44	66.12	26.02	93.01	32.06	64	1.75543	1.13821	0.911044	0.35175	0.309037	0.339213	4.21117	2.10953	1.49628	3.57456	2	13	AA	GG	T T	G G	A G
4	133.03	102.02	362.05	127	211	276.01	70.86	71.57	83.01	43.05	117.02	29	59.08	1.66142	1.30396	0.803307	0.367435	0.281784	0.35078	4.37931	2.14963	1.31173	2.71823	2	14	GG	AG	A T	A A	G G
5	138	109	401	154	245.01	298.01	67.12	60.13	84.01	30.07	94.01	41.01	93.02	1.59097	1.26606	0.707792	0.34414	0.27182	0.38404	3.75518	1.65556	1.34559	3.12637	2	15	AA	AG	A T	A G	A G
6	124	115	364	125	214	265	77.03	71	94.02	67.03	120	34.06	79.01	1.712	1.07826	0.92	0.340659	0.315934	0.343407	3.66999	1.58208	1.37358	1.79024	2	11	AG	AG	A T	A A	A G
9	79.01	74.03	238.05	85.01	154.05	163.01	66.19	59.08	73.01	35.01	94	33.02	65	1.81214	1.06727	0.870839	0.331905	0.310985	0.35711	2.5745	1.30785	1.46034	2.68495	1	18	AG	GG	A T	A A	A G
10	164.03	129.03	457.06	164	263.27	307.72	78.01	78.16	101.4	38.05	114.28	51.04	82.01	1.6053	1.27125	0.786768	0.358881	0.282304	0.358815	3.21317	1.99976	1.48531	3.00342	2	12	AA		A T	G G	A G
15	143.01	125	403.01	135	243.01	272	68.12	67.27	80.1	41	95.01	41.11	62	1.80007	1.14408	0.925926	0.354855	0.310166	0.334979	3.28387	2.17742	1.48165	2.31732	1	13	GG	AG	T T	A G	G G
17	142.01	133	444.06	169.05	284	297.01	81.02	81	76.01	42	111	45.04	83	1.67998	1.06774	0.786749	0.319799	0.299509	0.380692	3.75333	2.03675	1.4951	2.64286	2	18	GG	GG	A T	A G	G G
18	138.06	121	405.06	146	245	262	71.34	73.25	85.01	42.05	111	33.02	73.03	1.67808	1.14099	0.828767	0.340838	0.298721	0.36044	4.42156	1.99918	1.54603	2.63971	1	13	AG	GG	A T	A G	A G
23	144	117.02	383.04	122.02	219	258	54.04	52.01	73	47.01	98.01	32	64.01	1.79479	1.23056	0.959023	0.37594	0.305503	0.318557	3.81312	1.90626	1.48465	2.08488	2	14	GG	GG	A T	A G	G G
26	131	118	383.03	134.03	231.01	275.01	61.66	62.39	79.01	38	99	40.01	71.18	1.72357	1.11017	0.8804	0.34201	0.30807	0.34992	3.34991	1.88297	1.39279	2.60526	2	11	AG	GG	A T	A G	G G
30	138	116	377.02	123.02	232	241	68.12	67.01	73.01	31.02	104.02	35.06	68.01	1.88587	1.18966	0.942936	0.366028	0.307676	0.326296	3.50884	1.80885	1.5644	3.35332	2	12	AA	AG	A T	A A	A A
33	147	122	408	139	243	293.01	67.12	64.5	77.06	38.21	103.02	34.01	64.07	1.7482	1.20492	0.877698	0.360294	0.29902	0.340686	4.08703	2.1695	1.39244	2.69615	2	15	GG	GG	A T	G G	G G
38	126.02	111	382.02	145	243.02	262	61	61.2	79.01	38.01	94	42	61.01	1.676	1.13532	0.765517	0.329878	0.290561	0.379561	3.45238	2.37666	1.45809	2.47303	1	14	AG	GG	T T	A A	A A
41	165	138	436	133	251	312	62.65	56.01	72.03	30	95.01	33.24	64	1.88722	1.19565	1.03759	0.37844	0.316514	0.305046	4.0012	2.07812	1.39744	3.167	2	13	AA	AG	A T	A A	A G
42	158.01	133.02	451.04	160.01	277	308.01	56.01	54.01	74.01	36.01	83.02	31.02	62	1.73114	1.18787	0.831323	0.350324	0.294918	0.354758	5.15828	2.58081	1.46437	2.30547	2	13	AG		A T	A A	A A
49	136	112	375	127	233	288	67.07	69.26	85.02	31.02	103.12	44.01	76.03	1.83465	1.21429	0.88189	0.362667	0.298667	0.338667	2.88571	1.67039	1.30208	3.32431	2	13
50	113	105	363	145	236	263	70.01	65	77.01	38.05	100	39.01	77	1.62759	1.07619	0.724138	0.311295	0.289256	0.399449	3.717	1.88312	1.38023	2.62812	1	12	GG	GG	A T	A G	A A
55	154	130.03	427.03	143	255	281.02	74.14	71.34	84.05	46.1	112.29	36.06	62.03	1.78322	1.18434	0.909301	0.36063	0.304499	0.334871	3.96561	2.30534	1.51957	2.43579	2	13	AA	GG
57	137	112	378	129	223	244	65.12	64.2	81.1	34.13	102.4	35	64.03	1.72868	1.22321	0.868217	0.362434	0.296296	0.34127	3.68571	2.01468	1.54918	3.00029	1	13	AG	AA	A T	A A	A G
58	118	121.02	397.05	158.03	260	289	65.28	55.15	74.06	35	90.05	30	57.04	1.64526	0.975045	0.765804	0.297192	0.304798	0.39801	5.26767	2.77051	1.37388	2.57286	2	12	GG	AG	T T	A A	A G
65	118	105	352	129	217.01	245	2.13	57.04	74.01	34.13	98.01	38	58.01	1.68225	1.12381	0.813953	0.335227	0.298295	0.366477	3.39474	2.22375	1.43673	2.87167	2	13	AA		T T	A G	A G
67	107	114	343	122	209	274.01	60.3	57	69.01	34.13	91.01	25	56	1.71311	0.938596	0.934426	0.311953	0.332362	0.355685	4.88	2.17857	1.25178	2.66657	2	12	AG		T T	A A	A G
70	132.03	122	416.06	162.03	264	278.03	68.01	65.12	82.01	29	79	38.12	65.03	1.62933	1.08221	0.752947	0.317334	0.293227	0.389439	4.25052	2.49162	1.49646	2.72414	1	16	AG	GG
71	136	110	384.03	138.03	227	237	60.67	64.13	68.07	37.01	95.01	32.14	60.01	1.64457	1.23636	0.796928	0.354139	0.286436	0.359425	4.29465	2.30012	1.62038	2.56714	1	15	AG	GG	T T	A G	G G
72	110	101	326	115	198	248.01	65.07	62.03	73	31	102.18	38.01	70.01	1.72174	1.08911	0.878261	0.337423	0.309816	0.352761	3.02552	1.64262	1.31446	3.29613	1	12	AA	GG	A T	G G	A G
73	110.04	98	345.07	137.03	220	230	63.64	60.13	66	33.02	93.05	37.01	64.01	1.60549	1.12286	0.715172	0.318892	0.284	0.397108	3.70251	2.14076	1.5003	2.81799	2	17	AG		A T	A A	A G
76	113.02	114	347.02	120	227	244.01	62.13	58.31	64	40.11	85.01	33.02	62.01	1.89167	0.991404	0.95	0.325687	0.328511	0.345801	3.63416	1.93517	1.42215	2.11942	2	15	GG	AA
77	141	120.07	390.07	129	235	263.02	73.17	72.11	81.01	56.01	102	30.07	68	1.82171	1.17431	0.930775	0.361474	0.307817	0.33071	4.28999	1.89706	1.48304	1.8211	1	16			T T
78	125.02	127.02	422.05	170.01	280	273	74.55	69.18	90.05	35.06	125.02	41.05	67	1.64696	0.984254	0.747133	0.296221	0.30096	0.40282	4.14153	2.53746	1.54597	3.56589	1	18			T T
85	144.03	140.01	430.07	146.03	270	301	66.01	63.13	81.06	52.04	104	34.13	67.01	1.84894	1.02871	0.958776	0.334899	0.325552	0.339549	4.27864	2.17923	1.4288	1.99846	2	12	AG
88	121	104	347	122	212.2	229	61.07	56.01	62.01	36.01	91.01	32.39	55.04	1.73934	1.16346	0.852459	0.348703	0.299712	0.351585	3.76659	2.21657	1.51528	2.52735	1	12	AG		T T	G G	A A
91	154	147	437.01	136.01	263	277	73.33	74.24	91.05	45.04	108	33	63	1.93368	1.04762	1.0808	0.352395	0.336377	0.311229	4.12152	2.15889	1.57765	2.39787	1	13	AA		A T	A G	G G
92	117	109	363.03	137.03	237	251	62.07	63.03	75.06	42	96	40.01	66.01	1.72955	1.07339	0.795446	0.322287	0.300251	0.377462	3.42489	2.0759	1.44633	2.28571	1	18	AG		A T	A G	G G
93	160	128.02	451.03	163.01	274	338	63.03	55.01	99.01	54.01	116.04	34	70.11	1.68088	1.2498	0.785351	0.354744	0.283839	0.361417	4.79441	2.32506	1.33441	2.14849	2	12	GG		T T	A A	A A
95	113	104.02	328.02	111	200	245	61.29	63	74.01	36	105	32.02	50.01	1.8018	1.08633	0.937117	0.344491	0.317115	0.338394	3.46658	2.21956	1.33886	2.91667	2	12	GG	GG	A T	A A	A G
99	105	104	327.02	118.02	202.06	232	73.68	73.17	90.02	54.01	108.07	46.01	73.06	1.71208	1.00962	0.881207	0.321081	0.318023	0.360895	2.56509	1.61538	1.40957	2.00093	1	16	AA		T T	A G	A A
101	118.02	108	353.04	127.02	218	241.13	69.12	72	89.01	46.01	123	49.04	77.06	1.71627	1.09278	0.85026	0.334296	0.305914	0.359789	2.59013	1.64833	1.46411	2.67333	1	13	GG	GG	A T	A A	A G
102	108	90.05	318.05	120	202	225	53.01	54	65.01	41.01	91.02	34.01	48.01	1.68333	1.19933	0.750417	0.339569	0.283132	0.377299	3.52837	2.49948	1.41356	2.21946	2	15	GG	GG	T T	A A	A A
109	123	138.01	425.04	164.03	287	273.09	63.64	61.2	75.01	40	91	37.48	70	1.74968	0.89124	0.84137	0.289385	0.324699	0.385917	4.37647	2.34329	1.55641	2.275	1	15	AA		A T	G G	A G
112	172	126	454.12	156.12	260.01	305.2	57.04	57.04	62.01	28	82.01	35.01	64.01	1.66545	1.36508	0.807071	0.378755	0.27746	0.343786	4.4593	2.43899	1.48794	2.92893	1	12	AA		T T	G G	A A
114	152	122	405	131	236	256	64.12	58.03	74.03	54.04	92.05	35.01	76.01	1.80153	1.2459	0.931298	0.375309	0.301235	0.323457	3.74179	1.72346	1.58203	1.70337	1	14	AA	AG	T T	A G	A G
120	114.2	109	339.22	116.02	205.02	225	69.03	65.07	88	29.02	110	41.01	74.01	1.76711	1.04771	0.939493	0.336655	0.321325	0.34202	2.82907	1.56763	1.50764	3.79049	1	12	GG		T T	A A	G G
121	122	110	352	120	205.16	244	2.5	36.62	50	24.05	66	22.02	43.01	1.70967	1.10909	0.916667	0.346591	0.3125	0.340909	5.44959	2.79005	1.44262	2.74428	1	12	AG	AG	A T	A A	G G
122	112.07	108	333.07	113	201	231	75.01	75	93	52.09	100	42.11	71	1.77876	1.03769	0.955752	0.336476	0.324256	0.339268	2.68345	1.59155	1.44186	1.91975	1	14	GG		A T	A A	G G
127	127	90	367.03	150.03	238	228.08	65.01	62.01	84.01	39.05	94	38.01	57	1.58635	1.41111	0.59988	0.346021	0.245212	0.408768	3.94712	2.63211	1.60922	2.40717	1	12	AA	GG	A T	A G	A G
129	84.01	82.01	250.03	84.01	154.03	164.01	48.56	47.04	50.5	20.01	69.52	25.5	44	1.83347	1.02439	0.976193	0.336	0.328001	0.336	3.29451	1.90932	1.52448	3.47426	1	14	GG	AG	T T	A A	A A
130	129.02	116	393.03	148.01	246.01	259	61	65.01	82.01	45.1	96.01	36.01	76.01	1.66212	1.11224	0.783731	0.32827	0.295143	0.376587	4.11025	1.94724	1.51749	2.12882	2	14	AG	GG	A T	A G	G G
131	117	109	363.03	137.03	237	251	62.07	63.03	75.06	42	96	40.01	66.01	1.72955	1.07339	0.795446	0.322287	0.300251	0.377462	3.42489	2.0759	1.44633	2.28571	2	12	AG	AG	A T	A G	G G
135	134	117.02	392.02	141	238	297.06	73.03	70.11	98.01	45.01	113.16	40	76.03	1.68794	1.1451	0.829929	0.341819	0.298505	0.359676	3.525	1.85453	1.31967	2.51411	2	13	GG	GG	A T	G G	G G
136	126.06	104	354.08	124.02	205	223.08	65.19	61.13	79	32	90.01	44.28	68.18	1.65296	1.21212	0.838574	0.356021	0.293719	0.35026	2.80081	1.81901	1.58723	2.81281	2	14	AG	AG	A T	A G	A G
137	125	106	335	104	199	253.01	63.29	60.41	65	28	92.02	30.27	53.08	1.91346	1.17925	1.01923	0.373134	0.316418	0.310448	3.43574	1.95931	1.32406	3.28643	2	13	AG	AG	A T	A A	G G
139	125	126.02	364.04	113.02	215.15	245	73.01	73.06	89.09	37	98.05	49.04	103	1.90365	0.991906	1.11502	0.343369	0.346171	0.31046	2.30465	1.09728	1.48588	2.65	2	12	GG	AG	A T	A A	A G
144	128	98.01	368.02	142.01	234.1	271	72.06	68.06	86.02	37.12	115.04	43	71.03	1.64848	1.30599	0.690163	0.347807	0.266317	0.385876	3.30256	1.9993	1.35801	3.09914	2	16		GG	T T	A A	G G
146	138.01	133.03	436.04	165	274	274.02	63.13	61.07	70.01	39	81.01	24.02	47.04	1.66061	1.03744	0.806242	0.316508	0.305087	0.378406	6.86928	3.50765	1.59127	2.07718	1	12	AG	GG	A T	A A	A G
149	134	126.02	400.02	140	251	295	66.12	60.03	69.12	24.02	93.19	34.23	62.13	1.79286	1.06332	0.900143	0.334983	0.315034	0.349983	4.08998	2.25334	1.356	3.87968	2	12	AA	AG	A T	G G	A A
151	104	106.04	324.04	114	206	226	62.07	66.03	71.03	30.02	90.02	32.25	59.03	1.80702	0.980762	0.930175	0.320948	0.327244	0.351808	3.53488	1.93122	1.43381	2.99867	1	12			T T	A G	G G
